# Supplementary material for: Endogenous florendoviruses are major components of plant genomes and hallmarks of virus evolution
Source: Nat Commun. 2014 Nov 10;5:5269. doi: 10.1038/ncomms6269 (PMC4241990; doi:10.1038/ncomms6269)
Supplement: Supplementary Data 2 — List of primary sequences used to reconstruct florendovirus genomes. [file ncomms6269-s3.xlsx]

## Sheet: Sheet1
	Supplementary Data 2. Sequences used to reconstruct florendovirus genomes
	Plant species	Virus	Sequence cluster	Locus accession number	Locus position
	Amborella trichopoda1	AtrichAV	N/A	Scaffold00007	370946-376028
					376029-377159
				Scaffold00012	4647212-465411
					4726810-4729544
				Scaffold00052	2085003-2086854
				Scaffold00062	734827-740832
					743421-744129
					744883-746074
					746071-746454
					746466-750420
					750421-752210
				Scaffold00111	1608296-1612084
					1612130-1615864
					1615868-1616111
					1616108-1616344
					1616382-1619319
					1619314-1621618
				Scaffold04244	1-2494
		AtrichBV	1	Scaffold00096	1604883-1609823
					1610675-1613325
					1613324-1614891
					1614886-1617333
					1618181-1620133
					1620134-1620871
					1621516-1622991
					1622992-1623914
					1624007-1625455
					1625447-1625628
					1626515-1630729
					1630728-1631835
					1632673-1639276
					1639277-1640153
					1640146-1640372
					1640370-1641618
					1642327-1644382
					1644433-1649954
					1649979-1657240
					1658279-1659819
					1659816-1662468
					1663136-1663468
					1664319-1671605
			2	Scaffold00007	370946-376028
					376029-377159
				Scaffold00012	4647212-4654116
					4726810-4729544
				Scaffold00052	2085003-2086854
					734827-740832
					743421-744129
					744883-746074
					746071-746454
					746466-750420
					750421-752210
				Scaffold00111	1608296-1612084
					1612130-1615864
					1615868-1616111
					1616108-1616344
					1616382-1619319
					1619314-1621618
				Scaffold04244	1-2494
		AtrichCV		Scaffold00052	2071110-2077131
	Arabidopsis lyrata2	AlyrV	N/A	ADBK01000208.1	29078-29799
				ADBK01000619.1	31359-38803
				ADBK01001080.1	154116-154290
					154289-154539
					154681-155593
					155590-157101
					168692-169492
				ADBK01001888.1	262178-263095
	Arabis alpina2	AalpV	N/A	FJ543377.1	8495-15958
	Brassica rapa virus2	BrapV	N/A	AENI01000698.1	1-165
				AENI01001656.1	25-3701
					3701-4157
				AENI01001657.1	1280-1836
				AENI01002848.1	5032-6346
				AENI01003906.1	6230-8005
				AENI01004078.1	4952-5956
				AENI01004078.1	6157-8138
				AENI01006826.1	4146-6042
					6044-10578
					12045-13534
				AENI01007477.1	10081-14846
					16195-18504
				AENI01008944.1	18187-21039
					21048-21627
				AENI01010331.1	6906-7115
					7072-7291
					7292-10178
					10187-12243
				AENI01017405.1	18788-20482
				AENI01017406.1	1-2309
				AENI01017407.1	158-1101
				AENI01017408.1	1-2020
				AENI01035605.1	1-579
				AENI01045629.1	1-1183
	Capsella rubella	CrubV	N/A	Scaffold 4	3983052-3983372
				Scaffold 17	204980-205085
					205186-206228
					206468-206586
					216947-217251
					217489-218417
					218517-218635
					237229-238562
	Citrus clementina3	CclemV	Cc1	Scaffold 7	1090049-1094545
					1096557-1097727
					1934085-1936167
				Scaffold 15	1728819-1736274
					1736269-1739158
					1788940-1790226
					2201904-2208289
				Scaffold 22	3347858-3349128
				Scaffold 31	1813927-1815905
				Scaffold 45	1550445-1557388
				Scaffold 71	200954-201456
					201480-201735
					211741-214358
			Cc2	Scaffold 7	1084252-1087282
					1088690-1089654
					1932252-1932801
				Scaffold 22	938668-946364
					947182-947815
					947953-949296
					2585950-2592065
					2592141-2596700
					2597946-2598456
				Scaffold 31	872720-880382
					1811621-1812367
				Scaffold 45	1212218-1213901
					1231733-1236637
					1582093-1588789
					1588940-1590779
					1591438-1594031
				Scaffold 71	890500-898165
					898166-898649
				Scaffold 86	292928-298382
				Scaffold 185	11170-11485
					11537-15300
			Cc3	Scaffold 7	1087272-1088690
				Scaffold 15	1790227-1791394
					3355787-3362906
				Scaffold 22	3342083-3347757
				Scaffold 31	769504-773315
					773568-777318
				Scaffold 86	208776-212766
					212765-213625
					213732-217177
					217335-219294
			Cc4	Scaffold 15	377428-384637
					513525-516411
					531231-534037
					1793077-1795314
				Scaffold 45	1666748-1669025
					1671745-1677260
				Scaffold 71	235584-236104
			Cc5	Scaffold 22	3940384-3944754
				Scaffold 86	37-6577
					8023-9328
					9429-12599
					13515-16983
					31711-39042
					1047205-1049581
	Citrus sinensis4		Cs1	Scaffold 5	37360-38371
					2003335-2003608
				Scaffold 9	668911-675507
				Scaffold 12	380154-380980
					383276-385987
					389415-389966
				Scaffold 31	1063178-1068084
				Scaffold 124	129946-138000
	Poncirus trifoliata2		Pt1	AF506028.1	228862-232630
					232631-232640
					232636-233516
					233519-239574
					239567-241049
					241050-249564
					249562-249752
					249748-249874
	Cucumis sativus2	CsatAV	1	ACHR01001330.1	5432-6182
				ACHR01002315.1	12746-13223
				ACHR01003112.1	13034-13491
				ACHR01004172.1	1779-8141
				ACHR01004642.1	27-761
				ACHR01004757.1	43993-44464
				ACHR01005876.1	446-1105
				ACHR01005964.1	456-1687
				ACHR01007472.1	931-1525
		CsatBV	1	ACHR01010705.1	1842-2096
					4010-8846
				ACHR01011910.1	5094-9694
				ACHR01015595.1	119-2312
	Eucalyptus grandis5	EgranV	1	Scaffold 1	122860-130574
				Scaffold 5	36445030-36452791
				Scaffold 7	3126004-3133916
					6433537-6441429
					31281728-31288873
					35815209-35822145
					38351065-38359179
					41547230-41554960
					43159241-43163611
					47515161-47523024
					52188108-52192293
				Scaffold 8	6849737-6857524
					36161233-36169008
					41731099-41738732
					61127255-61134403
				Scaffold 75	62493-70195
			2	Scaffold 7	6433537-6441429
			3	Scaffold 5	36445030-36452791
			4	Scaffold 7	41547230-41554960
	Fragaria vesca2	FvesV	1	AEMH01003225.1	1-4082
					4083-7533
				AEMH01003456.1	1-7681
				AEMH01006849.1	37-3995
					4003-5118
				AEMH01008072.1	65-4653
				AEMH01008505.1	1-6135
					8390-9805
				AEMH01008787.1	16409-16685
					16688-17106
					17112-24065
				AEMH01009112.1	700-5695
				AEMH01009298.1	1-5380
					5359-5931
				AEMH01009576.1	406-6466
					6459-6737
				AEMH01013786.1	473-6134
				AEMH01014618.1	25967-27809
					27844-32600
					32868-33722
				AEMH01015343.1	2579-5137
			2	AEMH01011971.1	164-7701
	Glycine max2	GmaxV	1	ACUP01002634.1	37718-45562
				ACUP01002819.1	254197-262044
					262045-264170
				ACUP01005158.1	101271-109061
				ACUP01005188.1	41180-48953
				ACUP01005471.1	40724-41221
					46618-49656
					42759-45631
					51384-54715
					54806-55182
					55192-56747
					62043-63870
					63881-64593
					89294-96257
					96258-97019
					97220-100637
					102169-103262
				ACUP01006861.1	21-7808
				ACUP01007118.1	4394-12250
					12251-12368
				ACUP01007124.1	65373-73145
				ACUP01007458.1	36239-44045
				ACUP01007461.1	367213-367410
					367433-375252
				ACUP01008284.1	2985-3794
				ACUP01008421.1	47-633
					634-923
					954-8643
				ACUP01008474.1	38202-41934
					41935-49777
				ACUP01008827.1	172675-180456
				ACUP01009015.1	1011784-1019562
				ACUP01011593.1	27813-35570
				ACUP01014020.1	11981-12107
					12129-19922
					19923-22712
			2	ACUP01000144.1	289898-297746
				ACUP01000155.1	1325-9178
				ACUP01000225.1	93374-93938
					93941-95065
					95202-96266
					96312-97588
					97589-99681
					99668-101130
					101120-103587
					103591-103916
				ACUP01001264.1	1375-8752
				ACUP01002637.1	38909-45451
					46544-47822
					47823-47922
				ACUP01004798.1	137079-144542
					225170-230454
					240286-242419
				ACUP01004804.1	460193-461102
					461103-461423
					461404-461833
				ACUP01005394.1	207956-215796
				ACUP01005471.1	72674-80050
					80246-80558
					80699-83570
					84104-88452
					88454-89008
				ACUP01007212.1	173902-181726
				ACUP01008284.1	36806-42475
					42470-44176
				ACUP01009055.1	26661-34522
				ACUP01011889.1	548375-556246
			3	ACUP01000275.1	294985-300818
				ACUP01007124.1	226737-231933
					232071-232935
				ACUP01009055.1	41631-43124
					77193-80574
	Jatropha curcas6	JcurV	1	JcCA0012051	9596-17449
				JcCA0012051	20196-22491
				JcCA0013751	1-5066
				JcCA0013751	5044-11843
				JcCA0023131	1-7277
				JcCA0035311	1-8011
				JcCA0035311	8012-8406
				JcCA0045581	4218-11423
				JcCA0045581	3357-3639
				JcCA0077331	1617-7156
				JcCA0077331	7157-11239
				JcCA0077511	294-8588
				JcCA0137161	1-6737
				JcCA0139981	1333-9177
				JcCA0142491	1710-9704
				JcCA0142491	9884-10489
				JcCA0219101	36-8193
				JcCA0252201	1112-6015
				JcCB0056681	9162-17214
				JcCB0056681	17233-17537
				JcCB0090071	2749-3085
				JcCB0090071	3104-11267
				JcCB0090071	11268-12040
				JcCB0132311	2836-10769
				JcCB0132311	11014-11447
	Lotus japonicus2	LjapAV	1	AP004466.1	96375-103397
				AP004476.1	23791-24148
					24153-31268
					31278-31371
				AP004486.1	57223-63106
				AP004912.1	112901-120159
					120160-121219
					121218-128164
				AP006360.1	109027-110076
					110076-110256
					110273-110320
					110321-117124
				AP006369.1	5946-8674
					8672-9123
					9117-10339
					10340-10408
					10405-12033
					12033-12626
					12634-12988
				AP006381.1	5-236
					239-2914
					2915-2949
					2950-3106
				AP006401.1	146-1729
				AP006428.1	1-7507
					7509-7620
					7620-10830
				AP006635.1	777482-77732
					77744-78401
					82699-89800
				AP007289.1	54443-54518
					54519-57698
				AP007290.1	57687-63448
					63448-64598
				AP009734.1	35530-43523
					43524-44131
				AP010267.1	24419-32094
				AP010563.1	1-6008
					6009-6054
					6060-8712
					8713-8816
					8817-9091
					9092-11359
					11360-11608
					11609-14261
					14267-14312
					14313-20780
		LjapBV		AP004961.1	23465-31137
				AP009784.1	70096-70365
					70366-70566
					70572-71435
					71467-72728
					72728-74387
					74549-76079
					76081-79233
					79263-79851
					79897-80525
					80547-80954
					80954-81272
					81273-82142
				AP010424.1	2-1882
		LjapCV	1	AP004904.1	24656-26921
				AP004949.1	5401-7301
				AP006401.1	1725-9017
					9018-9090
				AP006732.1	1-3015
					3009-3674
				AP009663.1	47382-47496
					47511-54003
					54018-54069
					54056-54501
				AP009669.1	28249-35428
					35429-35482
				AP009747.1	10926-18096
					18097-18175
				AP009856.1	22629-24171
					24172-27803
					30495-33816
				AP010340.1	62013-65625
					65619-66284
				AP010347.1	59903-61674
					61667-66835
					66802-69933
				AP010515.1	50312-52857
					52859-57414
				AP010575.1	1-4180
	Malus x domestica2	MdomV	Md1	ACYM01005565.1	87-6773
				ACYM01019455.1	11079-18344
				ACYM01024797.1	311-8193
					8679-10498
				ACYM01030736.1	1-6349
				ACYM01046051.1	2257-7242
				ACYM01047450.1	31563-39440
				ACYM01074842.1	7676-13619
				ACYM01049265.1	1-6534
				ACYM01090121.1	1078-8544
					8669-9053
				ACYM01114285.1	1-4440
				ACYM01114289.1	1-7072
				ACYM01114290.1	1-5081
				ACYM01115640.1	1-6544
				ACYM01143201.1	1-5325
			Md2	ACYM01011792.1	8115-14655
			Md3	ACYM01055439.1	8501-15169
	Pyrus pyrifolia2		Pp1	AB545982.1	335206-342678
	Manihot esculenta7	MescV		scaffold03777	84913-86193
					87496-89316
				scaffold05640	4064-4791
					4857-6754
					7514-8287
				scaffold06459	14401-16702
				scaffold06951	37596-39974
					39972-40606
					40938-41835
					48767-50656
					52868-54852
					54847-56707
				scaffold07053	88890-95125
				scaffold10156	217122-218088
					219507-220652
					223508-224869
	Mimulus guttatus8	MgutV		scaffold9	2316492-2316575
					2316576-2318591
					2318588-2322970
					2322971-2323040
					2323149-2325826
					2325827-2327291
					2327292-2329920
					2329921-2331385
					2331386-2334060
					2334061-2335546
					2335547-2342775
					2342776-2342897
					2342892-2343014
					2343015-2349921
					2454389-2456869
					2456870-2457770
					2459479-2460099
					2460557-2467055
					2467056-2474177
					2474178-2474887
				scaffold77	320298-326177
				scaffold99	825736-826745
					847597-847960
				scaffold272	148881-149827
					149828-152308
	Oryza sativa2	OsatBV	compAsc1	NC_008394.4	8846127-8848129
				NC_008398.2	20231656-20237926
				NC_008400.2	11633429-11633932
					11633916-11636924
					28232642-28235637
				NC_008404.2	11910002-11907464
				NC_008405.2	19649876-19656134
			compBsc1	NC_008394.4	1312123-1312801
					8839484-8844977
					8845037-8846129
					25559578-25565238
					35877065-35881216
					35881206-35882151
				NC_008395.2	11333671-11333749
					11333750-11340415
					11340417-11341042
					11342128-11342897
					11342877-11343196
					22255220-22255152
				NC_008396.2	23233135-23234724
					23234725-23234844
					23238697-23234837
				NC_008400.2	11636912-11638026
					28232096-28232641
				NC_008401.2	11155301-11156999
					11272057-11273781
					11279302-11281025
					11286931-11287207
					11299969-11301692
					11319585-11321309
					11325590-11327314
					25129609-25129983
					25129983-25135558
				NC_008402.2	15147373-15147906
					21240054-21240507
					21246666-21251665
					21251725-21252861
					22255152-22256299
					22256347-22257665
					22261904-22263556
					22263541-22263723
				NC_008403.2	8603268-8607869
					23169204-23170928
				NC_008404.2	8295343-8301885
					9665714-9667438
					11904950-11905634
					30379516-30383368
					30383362-30385743
				NC_008405.2	23183984-23185710
	Populus trichocarpa2	PtrichV	1	NC_008467.1	12937053-12937769
					12938739-12940538
					12943517-12940624
					12949262-12957130
					18360104-18360647
					18361009-18362367
					18406412-18406955
					18408033-18409544
					18415280-18415823
					18416185-18416697
					32004453-32006158
				NC_008468.1	11254966-11255159
					15811173-15809614
					17325111-17325728
					17325725-17325868
					17325868-17326262
					17326257-17326332
					17326343-17326848
					17326944-17327555
					17327550-17328748
					17332673-17328746
					23472560-23472768
				NC_008469.1	2344613-2347658
					8171839-8171394
					8171871-8172869
					8172892-8173124
				NC­_008471.1	6009855-6017711
					6593732-6597385
					6597408-6598833
					9776322-9776630
					12179706-12179935
				NC_008473.1	5667803-5668049
					5668049-5668270
					5682603-5682824
					6172955-6178953
					6179716-6180454
					7490978-7492032
					8584151-8587905
					9561289-9562494
				NC_008477.1	5411697-5419625
					6301374-6301586
				NC_008478.1	5012737-5015454
					5016781-5021626
					8874194-8875148
				NC_008479.1	5095704-5096037
					5593046-5593132
					5593140-5600749
					6744647-6744955
					6744939-6745195
					6745187-6745335
					7881125-7881220
					7881290-7881449
					10349658-10349893
				NC_008483.1	2935739-2935974
					3141682-3143438
					3143440-3149205
					3149290-3149649
					4072621-4073506
					4074876-4075772
					4075770-4076489
					4076520-4077203
					4077201-4078571
					4189205-4189440
	Prunus persica	PersV-sc1	1	AKXU01000492.1	1-6806
				AKXU01000656.1	71658-79451
				AKXU01001781.1	110514-110682
					110683-115949
					115929-118209
					118210-125665
				AKXU01001964.1	434587-442249
				AKXU01002085.1	64634-65033
					65034-72806
					72807-77829
				AKXU01002129.1	147754-148090
					148131-154983
					155296-157292
				AKXU01002130.1	39-1540
					1629-9306
				AKXU01002026.1	455349-462989
	Ricinus communis2	RcomV	1	NW_002994279.1	240353-248000
				NW_002994283.1	791810-799611
				NW_002994289.1	1763659-1771504
				NW_002994291.1	178261-186117
				NW_002994301.1	79850-81727
					82488-84093
					264861-268600
					594055-600499
				NW_002994303.1	736941-740248
					740556-745421
					762752-763935
					764165-768853
					768834-770271
					777048-777620
					1241791-1242335
					1242345-1250171
					1250775-1257610
					1257605-1258143
					1266589-1267039
					1267040-1270203
					1270219-1270907
					1270920-1276786
				NW_002994314.1	50037-57868
					57871-58970
					356598-363146
					363237-364553
					364555-366397
					366595-367504
					715680-716753
					716752-718539
					718534-719306
					949438-949735
					949897-951241
					951615-952157
					952158-953580
					953637-954244
					954251-956544
				NW_002994328.1	841918-849351
				NW_002994340.1	877312-881738
					954222-961637
				NW_002994347.1	489103-492132
					492130-494582
					547902-552591
				NW_002994340.1	868753-871289
				NW_002994378.1	272138-275745
					275741-276290
					451398-459250
				NW_002994446.1	237571-239352
				NW_002994491.1	72068-79920
					79920-72092
				NW_002994741.1	44751-52601
			2	NW_002994279.1	67961-74443
					74444-74500
					2412992-2413447
					2413507-2416387
					2416388-2424133
					2424238-2424690
					2424691-2424959
				NW_002994303.1	603755-605177
					605760-606656
					606639-607100
					607106-612103
					1258178-1266185
					1266180-1266591
				NW_002994312.1	30432-30554
					30551-30869
					30862-31798
					146269-138106
				NW_002994313.1	366876-368605
					368606-372245
					372239-373284
					373281-374155
					374236-376375
					376369-382810
					817603-818350
					818343-825180
				NW_002994314.1	22503-30197
					30304-31068
					31061-31247
					31248-31752
					31748-34164
					34165-34767
					35464-36966
					1108909-1116796
					1116873-1117743
					1117751-1118162
					1118146-1122063
					1122532-1122055
					1122538-1122815
				NW_002994347.1	271070-279061
					480667-483929
					486743-488269
					774870-782264
					785080-788151
					790061-794322
				NW_002994461.1	243358-251120
					255338-261946
					261941-263079
					263080-263230
				NW_02994565.1	61645-68872
				NW_02994732.1	57348-65253
				NW_02994851.1	72175-72454
					72455-80438
					108505-109028
					109040-112708
					112746-115291
	Solanum lycopersicum2	StubV	Sl1	AEKE02004571.1	60247-65101
				AEKE02017440.1	31998-33349
					34846-41034
				AEKE02021514.1	2-837
					840-1768
					1853-3761
				AEKE02021516.1	6-747
					748-2337
					2338-5634
				BABP01004226.1	6782-6928
					6911-7444
					10972-18728
				BABP01005113.1	816-1349
					1332-1478
					1479-3209
					3204-8076
				BABP01005114.1	1-5928
					5929-7518
					7519-12737
				BABP01005115.1	96-533
					534-2264
					2255-5665
				BABP01005119.1	1-3512
				BABP01006040.1	3505-4380
				BABP01013217.1	1-6781
					6782-6928
					6911-7444
				BABP01015191.1	1-1391
					1423-3323
					3318-3618
				BABP01015193.1	1-6214
				BABP01021002.1	80-7566
				BABP01026950.1	1-1739
				BABP01028746.1	859-5675
				BABP01029289.1	73-3870
				BABP01041780.1	1-2081
				BABP01043361.1	1-405
					4559-7341
			Sl2	AEKE02023969.1	1072-7224
		SlycV	1	AEKE02017440.1	31609-31889
				AEKE02021514.1	2-837
					840-1768
					1853-3761
				BABP01005498.1	15500-20354
	Solanum tuberosum2	StubV	St1	AEWC01000550.1	36154-36937
					36938-38094
					38091-41524
				AEWC01007673.1	19051-21440
					21437-26285
					26580-27945
					27930-30572
					30567-37675
				AEWC01012901.1	50653-52113
					52440-55070
				AEWC01015924.1	18129-21893
					21901-22353
					22355-23048
					23049-24662
				AEWC01025649.1	198-4502
					4502-5747
				AEWC01028428.1	904-6358
				AEWC01028429.1	1-4199
					4195-5719
					5717-6851
					7525-8217
					12723-14364
					14358-14659
					14670-16714
					16718-16798
					20639-21424
					21425-21611
				AEWC01028430.1	1-5585
					9098-10310
				AEWC01028870.1	32159-33562
				AEWC01029515.1	31098-31547
				AEWC01031389.1	5124-8124
				AEWC01037906.1	7421-13410
			St2	AEWC01006395.1	17456-19613
				AEWC01012901.1	47223-50655
					52231-52441
				AEWC01015924.1	24662-25994
				AEWC01025436.1	25623-25901
					25910-30835
					30889-32898
				AEWC01025437.1	990-2253
					20968-22052
					22048-25651
					28416-33359
				AEWC01028870.1	24733-25237
					25238-25438
					31504-32005
				AEWC01029515.1	22274-22526
					22524-23883
					23988-31104
			St3	AEWC01000550.1	41746-42557
				AEWC01028870.1	25456-26005
					33851-34337
				AEWC01000885.1	32350-39118
			St4	AEWC01025649.1	5884-9534
				AEWC01028429.1	8260-12722
					16791-20237
					20244-20648
					21610-23717
				AEWC01028430.1	5582-9102
				AEWC01031389.1	1798-4111
					4121-5122
				AEWC01038297.1	10789-17098
				AEWC01042189.1	14608-16501
					16891-18934
	Sorghum bicolor2	SbicV	compAsc1	NC_012870.1	54982291-54986994
				NC_012873.1	16817132-16820185
					16820185-16823713
				NC_012875.1	37581669-37578210
					37585371-37590341
				NC_012879.1	16439552-16439666
					16439667-16446152
					16446158-16446215
					16446213-16446382
			compAsc2	NC_012870.1	54980538-54986994
			compBsc1	NC_012872.1	274694-281550
					18290077-18290450
					18294383-18296933
				NC_012873.1	46266743-46267785
					46268077-46273761
				NC_012874.1	13050851-13056576
					13056604-13063487
					13753834-13758027
					33575210-33581630
					47973009-47979798
					58607941-58608174
					58608169-58609069
					58609069-58614000
					58614013-58614089
					58614091-58614740
					58614735-58619217
				NC_012875.1	31403122-31407139
					31407140-31410030
					37600130-37606988
					44434236-44441089
				NC_012876.1	37037397-37038139
					37038133-37042583
					37042729-37043526
					37043527-37045567
					37045572-37046694
	Theobroma cacao2	TcacV	1	CACC01002517.1	1582-7169
				CACC01003918.1	24371-25183
				CACC01005804.1	8825-12567
					12689-19088
				CACC01021510.1	630-2827
				CACC01021511.1	1171-1998
				CACC01022942.1	10322-16569
			2	CACC01008176.1	23155-23287
				CACC01012504.1	30087-34424
				CACC01016514.1	107-6319
					6407-6547
	Vitis vinifera2	VvinAV	1	NC_012008.2	7720455-7720628
					7720623-7724208
					7724209-7724855
					10720393-10716679
				NC_012010.2	9445427-9448126
					9450051-9451015
					9451016-9453016
					9468081-9472212
					9472221-9476678
					9489148-9489838
					9489839-9490584
				NC_012011.2	7491572-7495728
				NC_012019.2	8836215-8842325
					8842326-8845962
					9436481-9440192
				NW_002238090.1	1346256-1347722
					1349336-1352486
					1352487-1352497
				AM441427.2	39173-41872
					43799-44763
					44764-46764
				AM445021.1	7261-13368
					13369-14104
				AM476773.1	23149-27751
				AM479867.1	289-4538
					4533-5293
				AM482157.1	1372-5508
					5513-7383
				AM486820.1	33750-33805
					33828-38445
				AM437688.2	444-631
					632-3728
					5463-8336
			2	NZ_FN597040.1	3637517-3645152
					3645153-3645340
					3932545-3937043
					3938778-3941874
					3941875-3942062
				AM437688.2	444-631
					632-3728
					5463-8336
				AM481480.2	2917-10109
			3	AM448113.2	1-1426
					3490-6050
				AM451884.2	12853-19958
				NW_003724193.1	336151-340051
					345232-342047
		VvinBV	CompAsc1	AM426646.2	818-968
					962-1067
					1068-7295
					7506-8579
				AM438638.1	6766-13134
					29517-30781
				AM443849.2	12321-18482
				AM447074.2	40-4381
				AM451329.2	3595-4372
					4372-4964
					4963-7061
					7259-7271
					7272-8772
				AM453929.2	1-4571
				AM462381.1	13387-13558
					13561-13694
					13697-13793
					14363-14767
					14768-14901
					14906-14979
					17144-17655
					17653-17732
					17725-17899
					17922-18124
					18126-18481
					18476-18749
					18751-19486
					19483-22566
				AM464299.1	22097-22104
					22105-28280
				AM468649.2	207-6289
				AM468769.2	10347-16555
					16556-16924
				AM478438.2	818-1389
					1658-2055
					2411-3191
					3192-9489
					9490-15792
					15793-15899
					15912-16967
					17530-18889
				AM487358.2	440-6648
		VvinBV	CompAsc2	AM434834.1	1009-6877
				AM472681.2	6405-11887
				AM473161.1	12184-18103
				AM478592.2	662-5572
		VvinBV	CompBsc1	AM424320.2	1-5748
					5749-5918
				AM425045.2	1-4040
					4042-6584
					6584-10625
					10626-11263
				AM429380.2	741-7090
				AM430244.2	8246-13906
					14461-20768
					20769-21407
				AM430882.1	3093-3146
					3147-9362
					9363-9522
				AM434437.2	1-4210
					4211-10538
					10539-12094
				AM434834.1	7270-13484
				AM437116.2	405-6023
				AM437277.2	7097-12462
					12459-12690
					12687-13457
				AM437409.2	1832-8106
				AM437412.2	1134-7215
					7216-7862
				AM437624.1	5422-10609
				AM438638.1	119-5783
					5784-6561
					13349-19796
				AM438745.1	2593-3162
					3299-9569
					9576-10690
					11017-13800
				AM439421.1	2-643
					641-1120
					5215-5807
					5808-12118
					12122-12139
					12140-15542
					15531-16122
				AM441109.2	1-4000
				AM448020.2	8720-13973
					13974-15216
					15786-18610
					19184-20043
				AM451339.2	328-6378
				AM453495.2	1-5165
					5158-5385
					5380-5808
				AM457393.1	45-419
					420-6679
				AM459619.2	24-808
					809-3253
					3264-9606
					9607-11257
				AM461119.1	608-6738
					6739-7268
				AM463028.1	3603-9764
					9975-15422
				AM465860.2	16221-16751
					16752-17321
					19333-25552
					25780-32061
					32062-34298
					34414-38127
					38252-39389
				AM466914.1	10662-13551
					13699-16955
					16966-17741
					17742-23361
					23381-29722
					29744-34271
					35883-36453
					36454-36720
				AM467855.1	596-1400
					1408-6998
					6999-7597
				AM472681.2	200-6404
				AM475494.2	642-4708
					4834-5368
				AM478186.2	1-2363
					2367-8572
					8576-9193
				AM483405.2	8458-14743
				AM484432.1	1-4595
					4625-10895
				AM485435.2	11-1194
					1195-1254
					1246-5198
					5199-8997
				AM486817.2	1-1960
					206-4911
					4913-7340
					7341-8553
		VvinBV	CompBsc2	AM432844.2	1-4704
					4705-10861
					10862-11421
				AM432323.1	2504-8636
				AM433250.2	1603-7784
				AM447504.2	35-6158
				AM457190.2	22356-28419
					28418-28866
				AM458822.1	3978-10093
				AM471767.1	5771-11681
					11682-11729
					25102-25478
					25479-26700
				AM482896.2	4535-10630
				AM487358.2	6649-12885
					12886-13592
				AM447504.2	35-6158
				AM482896.2	4535-10630
				AM485826.1	24274-30066
		VvinBV	CompBsc3	AM438638.1	19797-25964
				AM429380.2	7114-13301
				AM432300.2	5951-12015
				AM435764.2	163-713
					714-6840
				AM437624.1	1-5421
					16207-20460
				AM438638.1	19797-25964
				AM448020.2	1-1591
					1589-1631
					1638-1878
					2187-7761
				AM466914.1	519-1542
					1889-4335
					4443-10640
				AM468657.1	9357-9508
					9509-15631
				AM473795.2	186-6284
					6288-6686
				AM478186.2	13874-19284
				AM483405.2	14744-17296
		VvinBV	CompBsc4	AM429380.2	13302-18979
				AM437624.1	10750-16011
				AM467369.1	1-514
					514-778
					1973-2579
					2610-8707
					8888-9673
				AM474747.2	2-806
					807-6914
					6915-7523
				AM483389.2	1-5793
		VvinBV	CompBsc5	AM430244.2	1748-8098
				AM437412.2	7216-10068
				AM438638.1	26175-29339
				AM438745.1	1-3162
				AM457546.2	1920-4930
				AM481657.1	1-2048
				AM483389.2	5992-7173
		VvinCV	1	AM429396.2	4428-11028
				AM433974.2	194-2716
					2755-4784
					4887-5821
				AM439154.2	8116-11322
					11320-12092
				AM448610.2	983-2420
					2442-5115
				AM463492.2	11449-14819
					14811-16526
				NC_012022.2	6187812-6188014
					6188014-61888747
					6188745-6191951
				NC_012008.2	12134357-12136390
				NC_012025.2	12368036-12368321
					12368318-12369755
					12369756-12372581
					12369777-12372581
				NC_012011.2	9766062-9773655
				NC_012013.2	12049232-12049646
					12049650-12050141
					12050331-12050727
					12496845-12498560
					12498552-12501922
				NC_012025.2	934938-935467
					935464-937971
					937973-940041
					940110-941055
				NW_002239632.1	31871-32114
					34070-37705
			2	NC_012018.2	805387-808883
					808884-813076
					813513-815226
		VvinDV	CompAsc1	AM431256.2	48-4443
					4444-4761
				AM444025.2	893-4510
				AM453126.2	315-4395
				AM454232.1	1625-1945
					1946-7507
					8596-8805
				AM451785.1	23645-25421
					25428-30124
					30133-30240
				AM454411.2	1188-5764
				AM458422.2	5170-5525
					5526-5843
					10827-11227
					11228-16808
				AM466289.2	360-706
					707-1307
					1356-1680
					1903-6812
					6813-7184
				AM468997.2	1-3657
					4266-4583
				AM473705.2	18410-23273
				NW_002239731.1	1196164-1201720
					1201721-1202100
					1207000-1207228
				NZ_FN597039.1	4741781-4742065
					4742066-4746992
					4751778-4752040
				NC_012020	18612150-18617144
					18622732-18623088
					18622414-18622732
			CompAsc2	AM426219.2	8054-8720
				AM444012.2	2271-7155
				AM469186.2	1253-5011
				AM485099.2	1212-6436
					1-911
				NC_012012	11592220-11595255
				NC_012018	3778149-3782960
					4796898-4800032
				NW_002239687	1206722-1209034
					1226451-1227521
			CompBsc1	AM426410.1	1-4666
				AM438265.2	1-4359
				AM447501.2	1013-1152
					1153-5115
					5149-10687
					10688-10943
				AM448195.2	2-2771
				AM450848.2	4-3471
				AM451358.2	4622-5985
				AM454559.2	1-1954
					12167-15579
				AM458422.2	1-5525
					5526-11227
					11228-11578
				AM461888.2	1-1033
					3274-6896
					8126-8845
					9107-10203
					11091-11787
				AM461918.2	4920-9915
				AM464617.2	1-4666
				AM482815.1	22-4022
	1Amborella trichopoda genome v. 1.0 (http://www.amborella.org/)
	2NCBI accession number
	3Citrus clementina genome JGI v. 0.9 (http://www.citrusgenomedb.org/species/clementina/genome0.9)
	4Citrus sinensis genome JGI v. 0.9 (http://www.citrusgenomedb.org/species/clementina/genome0.9)
	5Eucalyptus grandis genome JGI v1.1 (http://www.phytozome.net/search.php?method=Org_Egrandis)
	6Jatropha genome release 3.0 (http://www.kazusa.or.jp/jatropha_3.0/)
	7Manihot esculenta genome JGI v4.1
	8Mimulus guttatus v1.1 genome
