# Supplementary material for: Endogenous florendoviruses are major components of plant genomes and hallmarks of virus evolution
Source: Nat Commun. 2014 Nov 10;5:5269. doi: 10.1038/ncomms6269 (PMC4241990; doi:10.1038/ncomms6269)
Supplement: Supplementary Data 3 — Summary of the genome organisations of the different florendovirus species, including the start and ends of open reading frames (ORFs), the translational reading frames of ORF 2 relative to ORF 1, and the masses of the predicted proteins. [file ncomms6269-s4.xlsx]

## Sheet: Sheet1
	Supplementary Data 3. Summary of the major features of the florendovirus genomes described in this paper
	Virus name	Host	Acronym	Component	Sequence cluster	Genome length (bp)	ORF1				ORF2
							Position (nts)		Protein mass (kDa)		Position	Protein mw (kDa)	Transl.
											(nts)		reading
													frame
	Amborella trichopoda A virus	Amborella trichopoda	AtrichAV	N/A	N/A	8241	232–5847		215.9		5921–7120	46.2	–2
	Amborella trichopoda B virus		AtrichBV	N/A	1	7597	280–7266		269.6		N/A	N/A	N/A
					2	8530	310–7281		269.2		N/A	N/A	N/A
	Amborella trichopoda C virus		AtrichCV	N/A	N/A	?*	?		?		?	?	?
	Arabidopsis lyrata virus	Arabidopsis lyrata	AlyrV	N/A	N/A	?	238–6753		?		6746–?	?	–2
	Arabis alpina virus	Arabis alpina	AalpV	N/A	N/A	?	221–5701		?		5694–6823	?	–2
	Brassica rapa virus	Brassica rapa	BrapV	N/A	N/A	?	218–5862		?		5840–7240	54.3	–2
	Capsella bursa-pastoris virus	Capsella bursa-pastoris	CburV	N/A	N/A	?	?		?		?	?	?
	Citrus clementina virus	Citrus clementina	CclemV	N/A	Cc1	7598	205–5799		214.9		5799–7231	?	–1
					Cc2	7718	206–5808		?		5808–7262	?	–1
					Cc3	?	207–5809		?		5809–7227	54.9	–1
					Cc4	?	225–5814		?		?–7233	?	–1
					Cc5	7538	206–5806		214.6		5806–7224	54.7	–1
		Citrus sinensis			Cs1	7595	207–5793		?		5793–7229	55.9	–1
		Poncirus trifoliata			Pt1	?	207–5810		215.3		5810–7246	55.6	–1
	Cucumis sativus A virus	Cucumis sativus	CsatAV	N/A	N/A	?	?		?		?	?	?
	Cucumis sativus B virus		CsatBV	N/A	N/A	?	?		?		?	?	?
	Eucalyptus grandis virus	Eucalyptus grandis	EgranV	N/A	1	7803	186–5729		214.1		5642–7048	54.3	–1
					2	7893	?		?		5597–?	?	?
					3	?	?		?		?	?	?
					4	7731	186–5745		?		5658–7067	?	–1
	Fragaria vesca virus	Fragaria vesca	FvesV	N/A	1	7725	426–6023		215.4		6020–7339	50.2	–1
					2	7681	440–6034		?		6031–7359	?	–1
	Glycine max virus	Glycine max	GmaxV	N/A	1	7861	343–1563	1550–5905	46.9	168.3	5895–7361	55.8	–2
					2	7860	378–1574	1561­–5919	45.8	168.5	5909–	56.9	–2
											7393
	Gossypium raimondii virus	Gossypium raimondii	GraimV	N/A	N/A	7646	243–5723		213.7		5684–7117	56.1	–1
	Jatropha curcas virus	Jatropha curcas	JcurV	N/A	1	8268	207–5708		212.4		5689–7113	54.9	–2
	Lotus japonicus A virus	Lotus japonicus	LjapAV	N/A	1	8013	416–6019		214.8		6021–7445	54	–2
	Lotus japonicus B virus		LjapBV	N/A	1	7729	393–5867		210.9		5869–7239	52.5	–2
	Lotus japonicus C virus		LjapCV	N/A	1	7205	269–5599		205.4		5592–6845	48.5	–2
					2	7298	264–5606		206		5599–6857	?	–2
	Malus domestica virus	Malus x domestica	MdomV	N/A	Md1	7891	280–5832		213.3		5825–7144	50.4	–2
					Md2	?	?		?		?	?	?
					Md3	?	?		?		?	?	?
					Md4	?	?		?		?	?	?
		Pyrus pyrifolia			Pp1	?	249–5674		?		5664–7006	?	–2
	Manihot esculenta virus	Manihot esculenta	MescV	N/A	N/A	7676	134–5608		210.1		5574–6734	46.1	–2
	Mimulus guttatus virus	Mimulus guttatus	MgutV	N/A	N/A	7228	274–5712		210.6		5705–6844	44.6	–2
	Nicotiana benthamiana virus	Nicotiana benthamiana	NbenV	N/A	1	7887	512–6019		209.6		6000–7284	?	–1
					2	7727	510–5960		?		5941–7188	48	–2
	Oryza sativa B virus	Oryza sativa	OsatBV	A	N/A	6528	374–4609		164.3		4599–5729	44.3	–2
				B	N/A	6651	370–5892		213.8		N/A	N/A	N/A
	Populus trichocarpa virus	Populus trichocarpa	PtrichV	N/A	N/A	7866	184–5751		213.6		5751–7163	53.8	–1
	Prunus persica virus	Prunus persica	PpersV	N/A	1	7802	329–5905		214.4		5872–7167	49.8	–1
					2	?	330–5983		?		5899–7179	49.6	–1
					3	?	312–5818		?		5740–?	?	–1
	Ricinus communis virus	Ricinus communis	RcomV	N/A	1	7867	202–5748		213.3		5751–7205	56.1	–1
				N/A	2	8162	201-5753		212.6		5759–7270	58.1	–1
	Sorghum bicolor virus	Sorghum bicolor	SbicV	A	1	6516	432–4514		159.7		4474–5601	44.2	–2
					2	6457	481–4425		?		4385–5512	44.2	–2
				B	N/A	6876	480­–5993		213.1		N/A	N/A	N/A
	Solanum lycopersicum virus	Solanum lycopersicum	SlycV	N/A	N/A	?	?		?		?	?	?
	Solanum tuberosum virus	Solanum tuberosum	StubV	N/A	1	7705	494–5974		209.2		5961–7259	50.6	–2
					2	?	? –5750		?		5731–6892	?	–2
					3	?	486–5854		?		5805–?	?	–2
					4	?	?		?		?	?	?
		Solanum lycopersicum			1	7698	496–5982		210.1		5969–7267	50.2	–2
					2	?	?		?		?	?	?
	Theobroma cacao virus	Theobroma cacao	TcacV	N/A	1	?	?–5636		?		5621–?	?	–2
				N/A	2	?	?		?		?	?	?
	Vitis vinifera A virus	Vitis vinifera	VvinAV	N/A	1	7353	210–5711		213.7		5680–6999	?	–2
					2	7683	205–5742		?		5710–7025	?	–2
					3	?	?		?		?	?	?
	Vitis vinifera B virus		VvinBV	A	1	6225	213–4307		157.9		4276–5574	49.1	–2
					2	6264	216–4328		158.8		4297–5592	49.5	–2
				B	1	6258	214–5493		203.7		N/A	N/A	N/A
					2	6194	210–5468		202.8		N/A	N/A	N/A
					3	6145	214–5421		200.5		N/A	N/A	N/A
					4	6137	214–5424		200.8		N/A	N/A	N/A
					5	6361	215–5606		?		N/A	N/A	N/A
	Vitis vinifera C virus		VvinCV	N/A	1	7640	202–5640		?		5637–6812	45.5	–1
					2	7640	363–5612		?		5609–6761	?	–1
	Vitis vinifera D virus		VvinDV	A	1	5566	245–3517		127.5		3517–4800	49.4	–1
					2	5865	245–3541		?		3541–4815	?	–1
				B	1	5633	245–4873		178.1		N/A	N/A	N/A
					2	5739	245–4901		?		N/A	N/A	N/A
	*Question marks indicate that a value for the parameter is not known, either because the full length of the virus genome has not been determined or the open reading frame is disrupted because of mutations.
