# Supplementary material for: Endogenous florendoviruses are major components of plant genomes and hallmarks of virus evolution
Source: Nat Commun. 2014 Nov 10;5:5269. doi: 10.1038/ncomms6269 (PMC4241990; doi:10.1038/ncomms6269)
Supplement: Supplementary Data 4 — Descriptions of conserved motifs in the florendovirus genomes. [file ncomms6269-s5.xlsx]

## Sheet: Sheet1
	Supplementary Data 4. Conserved motifs in the florendovirus genomes and comparison with those of Petunia vein clearing virus (PVCV)
	tRNAMET consensus
	Virus	DNA alignment	Position in genome
	PVCV	TGGTATCAGAGCCATCC	nts 1-18
	AtrichAV	TGGTATCAAAGCCAACC	nts 1-18
	AtrichBV-sc1	TGGTATCAGAGCCATAC	nts 1-18
	AalpV	TGGTATCAAAGCCGAAA	nts 1-18
	AlyrV	TGGTATCAGTCGCTAAA	nts 1-18
	CclemV-scPt1	TGGTATCAGAGCCAAGT	nts 1-18
	EgranV-sc1	TGGTATCAGAGCCAGTA	nts 1-18
	GmaxV-sc1	TGGTATCAGAGCCTGAT	nts 1-18
	GraimV	TGGTATCAGAGCCAAGG	nts 1-18
	LjapAV	TGGTATCAGAGCCTGAT	nts 1-18
	LjapBV	TGGTATCAGAGCCTGAT	nts 1-18
	LjapCV-sc1	TGGTATCAGAGCCTTTT	nts 1-18
	MescV	TGGTATCAGAGCCTTGG	nts 1-18
	MgutV	TGGTATCCGAGCCATTG	nts 1-18
	OsatBV-compAsc1	TGGTATCAGAGCCAAGT	nts 1-18
	OsatBV-compBsc1	TGGTATCAGAGCCAAGT	nts 1-18
	PpersV-sc1	TGGTATCAGAGCCGTAA	nts 1-18
	PtrichV	TGGTATCAGAGCCTACT	nts 1-18
	RcomV	TGGTATCAGAGCCAATT	nts 1-18
	SlycAV-sc1	TGGTATCAGAGCCATGT	nts 1-18
	SbicV-compAsc1	TGGTATCGGAGCCACTA	nts 1-18
	SbicV-compBsc1	TGGTATCGGAGCCACTA	nts 1-18
	VvinAV-sc1	TGGTATCAGAGCCACGG	nts 1-18
	VinBV-compAsc1	TGGTATCAGAGCCATGT	nts 1-18
	VvinCV-sc1	TGGTATCAGAGCCATTT	nts 1-18
	VvinDV-compAsc1	TGGTATCAGAGCCATTT	nts 1-18
	Movement protein core
	Virus1	Amino acid alignment		Position in genome
	PVCV	IHFGAVKIALTYHGRKGQPVVARLALLDTRYLE		ORF1 aa 125-157	nts 423-521
	AtrichAV	LHIGLIQIAVKPLTRLGLNNSILVCLRDTRHNR		ORF1 aa 99-131	nts 526-624
	AtrichBV-sc1	LHIGLIQIAVKPLTRLGLNTSVLVCLRDTRHNN		ORF1 aa 98-130	nts 571-669
	AalpV	LHFGLVQIAIKPLSRTGIDSPILMLLRDKTLLK		-	nts 518-616
	AlyrV	LHFGLVQIAIKPLSRT*IDSPILMLLRDKTLLK		?	nts 532-630
	CclemV-scPt1	IHIGLIQVGIKPLTKEGLDTSILVVLRDGRFIS		ORF1 aa 103-135	nts 513-611
	EgranV-sc1	IHIGLVQVGVKPLTKEGLNTSILLVLRDSRLLN		ORF1 aa 101-133	nts 486-584
	GmaxV-sc1	LHIGCVQVAIKPLIDMGIDAAVLMCLRDIRHNQ		ORF1a aa 142-174	nts 766-864
	GraimV	IHFGLVQVGVKPLSVEATKNTSILVVLRDQRHI		ORF1 aa 109-141	nts 567-665
	JcurV	IHIGLIQVGIKPLTREGLNTSILAVVRDARFLN		ORF1 aa 103-135	nts 513-611
	LjapAV	LHIGSVQVGLKPLTRKSLDIAVLLCLRDVRHNQ		ORF1 aa 125-157	nts 788-886
	LjapBV	LHIGSVQIGMKPLTRGSLDVAVLLCLRDTRHNN		ORF1 aa 123-155	nts 759-857
	LjapCV-sc1	IHVGLIQVAAKPNFRLGINSPIIVMLRDMRLLK		ORF1 aa 115-147	nts 611-709
	MescV	LHIGMIQVAVKPATRLGLNTTAMLCVRDKRHFK		ORF1 aa 101-133	nts 434-532
	MgutV	LHIGMIQVGLKPATRLGLNTSAVICVRDKRHNK		ORF1 aa 95-127	nts 556-654
	OsatBV-compAsc1	LHFGLIQVAIRSLTRKGLNVSVLACLRDCRNKR		ORF1 aa 107-139	nts 692-790
	OsatBV-compBsc1	LHFGLIQVAIRSLTRKGLNVSVLACLRDCRNKR		ORF1 aa 107-139	nts 688-786
	PpersV-sc1	LHIGLVQVAVKPLTRLGLKASILLCLRDARFTA		ORF1 aa 107-139	nts 647-745
	PtrichV	IHVGLVQVGIKPLTKEGLNTSILAVLRDARFQN		ORF1 aa 103-135	nts 490-588
	RcomV	IHIGLVQVGIKPLTREGLDTSILAVLRDARFTN		ORF1 aa 105-137	nts 514-612
	SlycAV-sc1	LHIGLVQVAVKPLFRRGLDIPVCVLLRDDRFLN		ORF1 aa 88-120	nts 757-855
	SbicV-compAsc1	Not found		-	-
	SbicV-compBsc1	LHFGLVQVAIRSLTRKGLNVSILACLRDCRNKR		ORF1 aa 107-139	nts 798-896
	VvinAV-sc1	IHFGMIQVAAKPLTRLGLNTSIVMCLRDNRHLD		ORF1 aa 95-127	nts 492-590
	VinBV-compAsc1	IHFGMIQVAAKPLTRLGLNTAIVMCLRDNRHLE		ORF1 aa 96-128	nts 498-596
	VinBV-compBsc1	IHFGMIQVAAKPLTRLGLNTAIVMCLRDNRHLE		ORF1 aa 96-128	nts 499-597
	VvinCV-sc1	LHIGAIQVAIKPLTRIGLNKPVCACLRDARHNN		ORF1 aa 58-90	nts 532-630
	VvinDV-compAsc1	Not found		-	-
	VvinDV-compBsc1	IHIGLVQVAIKPLFRLGLDIPVFACLRDARSIK		ORF1 aa 115-147	nts 587-685
	Zinc finger (CXCX2CX4HX4C)
	Virus	Amino acid alignment		Position in genome
	PVCV	RSCFTCGKIGHFSRNCPQ		ORF1 aa 1111-1128	nts 3378-3431
	AtrichAV	PVCYKCGKVGHYKSQCKV		ORF1 aa 990-1007	nts 3199-3252
	AtrichBV-sc1	PVCYKCGKVGHYKHQCKL		ORF1 aa 1007-1024	nts 3298-3351
	AalpV	VTC*NCKRPGHKSTECKM		-	nts 3046-3099
	AlyrV	IICWNCKKPGHRSPDCKM		?	nts 3004-3057
	CclemV-scPt1	AICHRCGIKGHTAKYCKM		ORF1 aa 994-1011	nts 3186-3239
	EgranV-sc1	IKCYSCGKKGHISKYCRI		ORF1 aa 960-977	nts 3063-3116
	GmaxV-sc1	ITCYNCGKQGHISKYCRL		ORF1b aa 604-621	nts 3359-3412
	GraimV	IKCYRCGKPGHISKYCKI		ORF1 aa 957-974	nts 3111-3164
	LjapAV	VTCYNCGKPGHISRYCRL		ORF1 aa 1024-1041	nts 3485-3538
	LjapBV	ITCYNCGKPGHYSKYCRL		ORF1 aa 1024-1041	nts 3312-3365
	LjapCV-sc1	NVCWKCGKPGHYANKCKT		ORF1 aa 889-906	nts 2933-2986
	MescV	IVCYRCGKVGHYANKCRV		ORF1 aa 942-959	nts 2957-3010
	MgutV	PVCWRCHKVGHYANKCKM		ORF1 aa 936-953	nts 3079-3132
	OsatBV-compAsc1	Not found		-	-
	OsatBV-compBsc1	TICYKCGLKGHIANRCFK		ORF1 aa 929-946	nts 3154-3207
	PpersV-sc1	VKCFKCQKFGHYASECKV		ORF1 aa 942-959	nts 3248-3301
	PtrichV	ITCYKCNQKGHTSRFCKV		ORF1 aa 977-994	nts 3112-3165
	RcomV	ITCYKCGKKGHTSKYCKF		ORF1 aa 991-1008	nts 3172-3225
	SlycAV-sc1	DVCWNCGKRGHRANECRS		ORF1 aa 924-941	nts 3265-3318
	SbicV-compAsc1	Not found		-	-
	SbicV-compBsc1	LVCFNCGQKGHKSSNCFK		ORF1 aa 945-962	nts 3312-3365
	VvinAV-sc1	PVCFKCGKVGHYKKDCRV		ORF1 aa 955-972	nts 3072-3125
	VinBV-compAsc1	Not found		-	-
	VinBV-compBsc1	IICFKCGKVGHYKKDCRV		ORF1 aa 854-871	nts 2773-2826
	VvinCV-sc1	IKCFKCGKKGHIAPNCKI		ORF1 aa 893-910	nts 3037-3090
	VvinDV-compAsc1	Not found		-	-
	VvinDV-compBsc1	PTCYKCGKVGHYSRDCQL		ORF1 aa 965-982	nts 3137-3190
	Aspartic protease active site
	Virus	Amino acid alignment		Position in genome
	PVCV	VIAFYDTGAAYSIM		ORF1 aa 1222-1235	nts 3711-3752
	AtrichAV	SLALVDSGADLNCL		ORF1 aa 1245-1258	nts 3964-4005
	AtrichBV-sc1	TSALIDSGADLNCI		ORF1 aa 1271-1284	nts 4090-4131
	AalpV	IIALMDIGDDYNCI		?	nts 3775-3816
	AlyrV	IIALMDSGADYNCI		?	nts 4827-4868
	CclemV-scPt1	AIALFDTGADLNCI		ORF1 aa 1239-1252	nts 3921-3962
	EgranV-sc1	TTALFDTGADLNCI		ORF1 aa 1190-1203	nts 3753-3794
	GmaxV-sc1	TMALFDTGADSNCI		ORF1b aa 832-845	nts 4043-4084
	GraimV	TIALFDTGADQNCI		ORF1 aa 1186-1199	nts 3798-3839
	LjapAV	IPALFDTGADSSCI		ORF1 aa 1251-1264	nts 4166-4207
	LjapBV	TAALFDTGADSSCI		ORF1 aa 1208-1221	nts 4014-4055
	LjapCV-sc1	IIALIDSGADINCI		ORF1 aa 1145-1158	nts 3701-3742
	MescV	TNALIDSGADLNCI		ORF1 aa 1194-1207	nts 3713-3754
	MgutV	AIAMVDSGADLNCI		ORF1 aa 1190-1203	nts 3841-3882
	OsatBV-compAsc1	YKTLIDSGADVNCI		ORF1 aa 790-803	nts 2741-2782
	OsatBV-compBsc1	HITLIDSGADVNCI		ORF1 aa 1158-1171	nts 3841-3882
	PpersV-sc1	TVALFDSGADLNCI		ORF1 aa 1219-1232	nts 3983-4024
	PtrichV	TIALFDTGADLNCI		ORF1 aa 1226-1239	nts 3859-3900
	RcomV	TIALFDTGADLNCI		ORF1 aa 1219-1232	nts 3856-3897
	SlycAV-sc1	KVALLDSGADRNCI		ORF1 aa 1199-1212	nts 4090-4131
	SbicV-compAsc1	YKTLIDSGADVNCI		ORF1 aa 729-742	nts 2665-2706
	SbicV-compBsc1	YNTLLDSGADVNCI		ORF1 aa 1173-1186	nts 3996-4037
	VvinAV-sc1	IVALIDSGAALNCL		ORF1 aa 1201-1214	nts 3810-3851
	VinBV-compAsc1	IIALIDSGAALNCL		ORF1 aa 735-748	nts 2406-2447
	VinBV-compBsc1	IIALIDSGAAENCL		ORF1 aa 1092-1105	nts 3487-3528
	VvinCV-sc1	FIALVDSGADINYI		ORF1 aa 1137-1150	nts 3769-3810
	VvinDV-compAsc1	IVALIDSGADMNCI		ORF1 aa 458-471	nts 1616-1657
	VvinDV-compBsc1	Not found		-	-
	Reverse transcriptase active site
	Virus	Amino acid alignment		Position in genome
	PVCV	LVYIDDILLFSETL		ORF1 aa	nts
	AtrichAV	FMIVYIDDVLVFSE		ORF1 aa 1588-1601	nts 4993-5034
	AtrichBV-sc1	FMIVYIDDVLIFSE		ORF1 aa 1614-1627	nts 5119-5160
	AalpV	FTIVYIDDVLVYSN		-	-
	AlyrV	FTIVYIDDVLVYST		?	nts 5880-5921
	CclemV-scPt1	FCIVYIDDVLIFSN		ORF1 aa 1591-1604	nts 4977-5018
	EgranV-sc1	YIIVYIDDVLVFSS		ORF1 aa 1541-1554	nts 4806-4847
	GmaxV-sc1	FVIVYIDDVLIFSQ		ORF1b aa 1171-1184	nts 5060-5101
	GraimV	FTIVYIDDVLVFSE		ORF1 aa 1539-1552	nts 4857-4898
	LjapAV	FTIVYIDDVLIFSQ		ORF1 aa 1590-1603	nts 5183-5224
	LjapBV	FTIVYIDDVPVFSQ		ORF1 aa 1547-1560	nts 5031-5072
	LjapCV-sc1	FTIVYLDDVLVFSK		ORF1 aa 1496-1509	nts 4754-4795
	MescV	FSIVYIDDVLIFSK		ORF1 aa 1538-1551	nts 4745-4786
	MgutV	FCIVYIDDVLIFSE		ORF1 aa 1534-1547	nts 4873-4914
	OsatBV-compAsc1	FIIVYIDDVLIFSQ		ORF1 aa 1133-1146	nts 3770-3811
	OsatBV-compBsc1	Not found		-	-
	PpersV-sc1	FSIVYIDDVLIFSE		ORF1 aa 1569-1582	nts 5033-5074
	PtrichV	FCIVYIDDVLIFSH		ORF1 aa 1578-1591	nts 4915-4956
	RcomV	FCIVYIDDVLIFSN		ORF1 aa 1571-1584	nts 4912-4953
	SlycAV-sc1	MSIVYIDDVLIFSE		ORF1 aa 1546-1559	nts 5131-5172
	SbicV-compAsc1	FIIVYIDDVLIFSQ		ORF1 aa 1072-1085	nts 3694-3735
	SbicV-compBsc1	Not found		-	-
	VvinAV-sc1	FIIVYIDDVLVYST		ORF1 aa 1545-1558	nts 4842-4883
	VinBV-compAsc1	FIIVYIDDVLIYSD		ORF1 aa 1079-1092	nts 3438-3479
	VinBV-compBsc1	Not found		-	-
	VvinCV-sc1	FSLVYIDDVLIFSN		ORF1 aa 1483-1496	nts 4807-4848
	VvinDV-compAsc1	FIIVYIDDVLVFSD		ORF1 aa 809-822	nts 2669-2710
	VvinDV-compBsc1	Not found		-	-
