# Supplementary material for: Endogenous florendoviruses are major components of plant genomes and hallmarks of virus evolution
Source: Nat Commun. 2014 Nov 10;5:5269. doi: 10.1038/ncomms6269 (PMC4241990; doi:10.1038/ncomms6269)
Supplement: Supplementary Data 5 — Survey of plant genomes for loci that contain entire or nearly entire florendovirus genome or component sequences, and records of the integrity of the open reading frames. [file ncomms6269-s6.xlsx]

## Sheet: Sheet1
	Supplementary Data 5. A sample of loci in various plant genomes containing complete or near complete florendovirus genomes and assessment of their replication-competency.
	Virus1	Accession2	Position3	Length of contiguous sequence4	Virus genome	Integrity of ORFs6				Comments
				(nts)	equival.5	ORF1			ORF2
	AalpV	FJ543377.1	8495-15958	7464	?	û			û	3’ end of genome not determined
	CclemV-Ccsc1	AMZM01002271.1	5505-13049	7597	1	û			ü
		AMZM01000233.1	c84963-77386	7578	1	û			û		Missing 4 nts from 3' end
		AMZM01004081.1	c36986-29404	7583	1	û			û
	CclemV-Ccsc5	AMZM01002036.1	54580-62089	7510	1	û			ü		Missing 4 nts from 3' end
		AMZM01002042.1	4714-12243	7530	1	û			ü
		AMZ01003348.1	c150915-158433	7529	1	û			ü
	CclemV-Ptsc1	AF506028.1	c249564-241868	7697	?	û			ü		3’ end of genome not determined
	GmaxV_sc1	NC_016092.1	c6381511-6370615	7848	1.4	ü	ü		ü		Missing c. 20 nts from 3’ end
		NC_016096.1	c9534687-9526891	7797	0.99	ü	û		ü		Missing c. 69 nts from 5’ end
			c12367218-12359445	7774	0.99	û	û		û		Incomplete at 5’ and 3’ ends
			34687117-34694080	6964	0.89	û	û		ü		Incomplete at 5’ end
			c38751712-38744140	7573	0.96	ü	û		ü		Incomplete at 5’ and 3’ ends
		NC_016099.1	9976304-9984111	7808	0.99	û	û		û		Incomplete at 5’ and 3’ ends
			c25481206-25473350	7857	1	ü	û		û
			c25791240-25783468	7773	0.99	ü	û		ü		Incomplete at 5’ end
		NC_016101.1	36801009-36808733	7725	0.98	ü	û		ü		Incomplete at 5’ and 3’ ends
			42070671-42078513	7843	1	û	û		û
		NC_016102.1	16871528-16879330	7803	0.99	ü	û		ü		Missing c. 54 nts from 5’ end
			17025707-17033562	7856	1	û	û		û		Missing 1 nt from 3’ end
			34458204-34465982	7779	0.99	ü	û		ü		Incomplete at 3’ end
	GmaxV_sc2	NC_016088.1	11610181-11618029	7803	1	ü	û		û
			12548510-12556364	7855	1	ü	û		û		Missing 3 nts from 3’ end
		NC_016096.1	26523176-26531016	7841	1	ü	û		û		Missing 4 nts from 5’ end
			34670497-34678010	7514	0.96	û	û		û		Incomplete at 5’ and 3’ ends
		NC_016107.1	9747262-9755133	7872	1	ü	û		ü
		NC_016099.1	c31805865-31798041	7825	1	ü	û		û		Missing 3 nts from 5’ end
	LjapAV-sc1	AP010267.1	c32094-24419	7676	0.96	ü		ü		Incomplete at 3’ end
		AP009734.1	c43523-35530	7994	1	û		û
	LjapBV-sc1	AP004961.1	23465-31136	7672	0.99	û		û		Incomplete at 5’ end
	LjapCV-sc1	AP006401.1	c9017-1725	7293	1	û		û
		AP009669.1	28249-35482	7180	1	ü		ü
		AP009747.1	10926-18175	7171	1	ü		ü
	MdomV-scMd1	ACYM01024797.1	c8193-311	8368	1.06	ü		ü
	OsatBV-compAsc1	NC_008398.2	c20237926-20231656	6271	0.96	û		û		Incomplete at 5’ and 3’ ends
		NC_008405.2	19649885-19656134	6250	0.96	û		ü		Incomplete at 5’ and 3’ ends
	OsatBV_compBsc1	NC_008395.2	11333750-11340415	6666	1	û		N/A
		NC_008404.2	8295343-8301885	6543	0.98	û		N/A		Incomplete at 5’ and 3’ ends
	PpersV-sc1	AKXU01000656.1	71658-79451	7794	1	ü		ü
		AKXU01000984.1	744749-752477	7729	0.99	û		ü		Incomplete at 3’ end
		AKXU01001412.1	191805-199577	7773	1	û		ü
		AKXU01001573.1	c108970-99513	9458	1.21	ü		ü		Incomplete at 3’ end
		AKXU01001577.1	c100095-92317	7779	1	û		ü
		AKXU01001676.1	39570-52370	12801	1.6	ü		ü
		AKXU01001735.1	c9762-2074	7689	0.99	û		ü
		AKXU01001781.1	115929-125665	9737	1.25	ü		ü
		AKXU01002085.1	c77829-64364	13196	1.7	û		ü
		AKXU01002086.1	c10119-2393	7727	0.99	ü		ü		Incomplete at 3’ end
		AKXU01002130.1	1629-9306	7678	0.98	ü		ü		Incomplete at 3’ end
		AKXU01002251.1	7289-14769	7480	0.96	û		ü		Incomplete at 3’ end
	PtrichV-sc1	NC_008467.1	c12957130-12949262	7869	1	û		û		Missing 5 nts from 5’ end
		NW_001492760.1	1346449-1354303	7855	1	û		û		Missing 1 nt from 5’ end
	SbicV-compAsc1	NC_012879.1	c16446152-16439667	6486	1	û		û		Missing 2 nts from 5’ end
		NC_012875.1	c37590339-37585371	4969	0.76	ü		û		Incomplete at 5’ and 3’ ends
	SbicV-compAsc2	NC_012870.1	54980538-54986994	6457	1	û		ü
	SbicV-compBsc1	NC_012872.1	c281550-274694	6857	1	û		N/A
		NC_012874.1	13056604-13063487	6884	1	ü		N/A		Missing c. 18 nts from 3’ end
		NC_012875.1	37600130-37606988	6859	1	û		N/A
			c44441089-44434236	6854	1	û		N/A		Missing 3 nts from 5’ end
	RcomV-sc1	AASG02001227.1	c10310-2479	7832	1	û		û
		AASG02001590.1	c16654-8802	7853	1	û		û
		AASG02002156.1	c31964-24131	7834	1	û		û
	VvinAV-sc1	NC_012019.3	8517811-8523921	6111	0.83	û		û		Incomplete at 5’ end
	VvinAV-sc2	NC_012022.3	c3645152-3637517	7636	0.99	û		û		Incomplete at 3’ end
	VvinAV-sc3	NW_003724193.1	c340051-336151	3901	?	û		û
	VvinBV-compAsc1	NC_012008.3	c14682350-14676147	6204	1	û		û
		NC_012015.3	19099318-19104896	5579	0.9	ü		ü
		NC_012019.3	c9859497-9853227	6271	1	û		û
			14927322-14933521	6200	1	û		û
	VvinBV-compAsc2	NC_012018.3	11972127-11977496	5370	0.95	û		û
	VvinBV-compBsc1	NC_012011.3	4566474-4572697	6224	1	ü		N/A
		NC_012013.3	20306899-20313158	6260	1	û		N/A
	VvinBV-compBsc2	NC_012014.3	8836602-8842750	6149	1	û		N/A
		NC_012015.3	c9918213-9912035	6179	1	û		N/A
	VvinBV-compBsc3	NC_012015.3	6128237-6134407	6171	1	û		N/A
			6134408-6140533	6126	1	û		N/A
		NC_012018.3	21473312-21479450	6139	1	û		N/A
		NC_012019.3	c9865661-9859498	6164	1	ü		N/A		Missing 1 nt at 5’ end
			c18361144-18367262	6119	1	ü		N/A		Missing c. 26 nts at 3’ end
	VvinBV-compBsc4	NC_012010.3	9515067-9521137	6071	1	û		N/A
		NC_012012.3	c23845568-23839485	6084	1	û		N/A
	VvinBV-compBsc5	NC_012019.3	c8098-1748	6351	1	û		N/A
	VvinCV-sc1	NC_012011.3	9904678-9912271	7594	1	û		û		Missing c. 25 nts at 5’ end
	VvinDV-compAsc1	NC_012019.3	c11517484-11511929	5556	1	ü		û		Missing 2 nts at 3’ end
	VvinDV-compAsc2	NC_012018.3	3820788-3825591	4804		û		û		Incomplete at 5’ and 3’ ends
	VvinDV-compBsc1	NC_012010.3	18862817-18868385	5569	1	ü		N/A
	VvinDV-compBsc1	NC_012015.3	19201126-19206657	5532	1	û		N/A
	VvinDV-compBsc1	NC_012020.3	c29429778-29435365	5587	1	û		N/A
	1Virus acronyms are as provided in Table.
	2NCBI GenBank or Reference Sequence Accession
	3A ‘c’ indicates that the virus sequence is in the complementary sense with respect to the database sequence entry.
	4Contiguous sequence refers to length of uninterrupted and normally arranged virus sequence at the locus.
	5Virus genome equivalent is an estimate of the proportion of the total virus genome represented at each locus. Those numbers in italics indicate the proportion of the genome component sequence represented at each locus. A question mark indicates that the total genome size of the virus is unknown.
	6The symbols (ü) and (û) indicate that the open reading frame (ORF) is intact or disrupted, respectively. N/A is not applicable. For GmaxV, ORF1 is divided into two columns, which refer to ORF1a and 1b, respectively.
