# Supplementary material for: Endogenous florendoviruses are major components of plant genomes and hallmarks of virus evolution
Source: Nat Commun. 2014 Nov 10;5:5269. doi: 10.1038/ncomms6269 (PMC4241990; doi:10.1038/ncomms6269)
Supplement: Supplementary Data 6 — List of endogenous Oryza sativa B virus loci and their presence or absence in closely related Oryza AA genome taxa. [file ncomms6269-s7.xlsx]

## Sheet: Sheet1
	Supplementary Data 6. List of loci containing endogenous Oryza sativa B virus in a range of Oryza species and Leersia perrieri
			Species / Genome type1
	Locus name	Orientation
			japo	rufi	indi	niva	glab	bart	glum	long	meri	punc	brac	perr
			AA	AA	AA	AA	AA	AA	AA	AA	AA	BB	FF	-
	japo_3_22M3	+/-	B3
	japo_7_11M	-	A
	japo_10_8M	+	B
	japo_11_19M	+	A
	japo_12_19M	+	A
	japo_11_28Ma	+	B
	rufi_1_26M	+/-		A
	rufi_1_21M	-		B
	rufi_1_31M	-		B
	rufi_2_10M	+		B
	rufi_10_20M	-		B
	japo_1_34	+/-	B	B
	japo_11_28Mb	-	B	B
	japo_9_20M	+	B	B
	indi_3_15M	-			B
	indi_3_25M	-			B
	indi_6_21M	+			B
	indi_10_16M	+/-			AB
	niva_1_15M	-				A
	niva_6_12M	+/-				B
	niva_11_21M	-				B
	japo_1_8M	+/-	B	B	B	B
	japo_2_11M	+/-	B	B	B	B
	japo_8_25M	+/-	B	B	B
	japo_9_21M	-	B	B	B
	indi_11_7M	+	B	B	B
	japo_1_23M	-	B		B
	japo_7_27	-	A		A
	glab_6_16M	+					B
	glab_10_6M	+					B
	glab_10_8M	+/-					AB
	glab_11_6M	+/-					AB
	glab_12_13M	+/-					B
	glab_4_26M	-					AB	AB
	glab_7_7M	+					A	A
	glab_9_16M	+					AB	AB
	glab_5_15M	-	A	A	A	A	A
	indi_11_10M	-	A	A	A	A	A	A	A
	indi_4_21M	+/-	B	B	B	B	B	B	B	B
	meri_3_2M	+									B
	meri_6_11M	+									A
	meri_9_11M	-									A
	punc_1_36M	+										A
	punc_2_18M	+/-										B
	punc_3_1M	-										B
	punc_4_11M	-										B
	punc_7_14Ma	-										A
	punc_7_14Mb	+/-										B
	punc_9_2Ma	+										B
	punc_9_2Mb	+/-										B
	punc_12_17M	+/-										AB
	leer_3_19M	+												B
	leer_5_11M	+/-												B
	leer_8_11M	+												B
	1Oryza species are: O. sativa ssp. japonica, O. rufipogon, O. sativa spp. indica, Oryza nivara, Oryza glabberrima, Oryza barthii, O. glumaepatula, O. longistaminata, Oryza meridionalis, O. brachyantha and Oryza punctata.
	2Loci are named after the species that the OsatBV insertion was characterized.
	3Yellow cells indicate those species that contain the locus, and grey cells indicate absence of the locus. The letters within the cell indicate if the insertion is A or B component, or a mixture of the two.
